# Supplementary material for: Antimicrobial Susceptibility and Toxin Gene Profiles of Commensal Clostridium perfringens Isolates from Turkeys in Hungarian Poultry Farms (2022–2023)
Source: Antibiotics (Basel). 2025 Apr 17;14(4):413. doi: 10.3390/antibiotics14040413 (PMC12024083; doi:10.3390/antibiotics14040413)
Supplement: Supplementary file 1 [file antibiotics-14-00413-s001.zip]

Archive with 2 entries (2 files):
- Table S1.pdf
- Table S2. Additional data.xlsx
