# Supplementary material for: Antimicrobial Susceptibility and Toxin Gene Profiles of Commensal Clostridium perfringens Isolates from Turkeys in Hungarian Poultry Farms (2022–2023)
Source: Antibiotics (Basel). 2025 Apr 17;14(4):413. doi: 10.3390/antibiotics14040413 (PMC12024083; doi:10.3390/antibiotics14040413)
Supplement: Supplementary file 1 [file antibiotics-14-00413-s001.zip › Table S2. Additional data.xlsx]

## Sheet: Strains
Bacteria	Species	Origin of isolate	ID	Amoxicillin	Amoxicillin-clavulanic acid	Ceftriaxone	ImipeNegative	Tylosin	Lincomycin	Enrofloxacin	Vancomycin	Oxitetracycline	Tilmicosin	Penicillin	Ronidazole	Metronidazole	Clindamycin	Region	Utilisation	Age	Size	ALPHA	BETA	EPSILON	IOTA	BETA2	ENTERO	NETB
Clostridium perfringens	turkey	cloaca	77/P/2022	0.03	0.06	0.03	0.03	0.125	0.125	8	0.5	2	1	0.06	0.5	1	0.06	Dél-Alföld	meat	young	5001-50000	Positive	Positive	Negative	Negative	Positive	Negative	Positive
Clostridium perfringens	turkey	cloaca	78/P/2022	0.06	0.06	0.03	0.03	0.125	2	1	0.25	0.5	0.5	0.06	0.25	0.5	0.06	Dél-Alföld	meat	young	5001-50000	Positive	Negative	Negative	Negative	Negative	Negative	Negative
Clostridium perfringens	turkey	cloaca	79/P/2022	1	1	0.25	0.03	0.125	8	16	32	32	16	0.5	32	32	0.25	Dél-Alföld	meat	young	5001-50000	Positive	Negative	Negative	Negative	Negative	Negative	Negative
Clostridium perfringens	turkey	cloaca	80/P/2022	0.5	0.5	0.06	0.06	0.125	4	16	32	32	2	1	32	32	0.25	Dél-Alföld	meat	young	5001-50000	Positive	Positive	Negative	Negative	Positive	Negative	Negative
Clostridium perfringens	turkey	cloaca	81/P/2022	0.5	1	1	0.25	64	64	16	32	32	64	0.5	32	32	32	Dél-Alföld	meat	young	5001-50000	Positive	Negative	Negative	Negative	Negative	Negative	Negative
Clostridium perfringens	turkey	cloaca	82/P/2022	0.5	0.5	0.25	0.25	64	64	16	32	32	64	0.5	32	32	32	Dél-Alföld	meat	young	5001-50000	Positive	Positive	Negative	Negative	Negative	Negative	Negative
Clostridium perfringens	turkey	cloaca	83/P/2022	0.25	0.125	0.06	0.25	0.125	4	1	32	1	2	0.25	32	32	0.25	Dél-Alföld	meat	young	5001-50000	Positive	Positive	Negative	Negative	Positive	Negative	Negative
Clostridium perfringens	turkey	cloaca	84/P/2022	0.5	0.5	0.5	0.25	32	4	16	32	32	64	0.5	32	32	32	Dél-Alföld	meat	young	5001-50000	Positive	Positive	Negative	Negative	Positive	Negative	Positive
Clostridium perfringens	turkey	cloaca	85/P/2022	0.5	0.5	1	0.25	32	4	16	32	32	64	1	32	32	32	Dél-Alföld	meat	young	5001-50000	Positive	Positive	Negative	Negative	Positive	Negative	Positive
Clostridium perfringens	turkey	cloaca	87/P/2022	0.5	0.5	0.5	0.25	64	64	16	32	32	64	0.5	32	32	32	Dél-Alföld	meat	young	5001-50000	Positive	Positive	Negative	Negative	Positive	Negative	Negative
Clostridium perfringens	turkey	cloaca	89/P/2022	1	1	0.06	0.25	0.25	2	2	0.5	8	2	1	0.5	0.125	0.06	Dél-Alföld	meat	young	5001-50000	Positive	Negative	Negative	Negative	Negative	Negative	Negative
Clostridium perfringens	turkey	cloaca	90/P/2022	2	2	0.5	0.5	64	64	16	32	32	64	0.5	32	32	32	Dél-Alföld	meat	young	5001-50000	Positive	Negative	Negative	Negative	Negative	Negative	Negative
Clostridium perfringens	turkey	cloaca	147/P/2022	0.5	0.5	0.5	0.5	64	64	16	32	32	64	0.5	32	32	32	Dél-Alföld	meat	young	>100001	Positive	Negative	Negative	Negative	Negative	Negative	Negative
Clostridium perfringens	turkey	cloaca	258/P/2022	0.125	0.25	0.06	0.5	0.125	4	2	32	2	2	0.25	32	32	0.25	Dél-Alföld	meat	young	5001-50000	Positive	Negative	Negative	Negative	Negative	Negative	Negative
Clostridium perfringens	turkey	cloaca	259/P/2022	1	1	0.5	0.5	64	64	16	32	32	64	0.5	32	32	32	Dél-Alföld	meat	young	5001-50000	Positive	Negative	Negative	Negative	Negative	Negative	Negative
Clostridium perfringens	turkey	cloaca	262/P/2022	0.5	0.5	0.5	1	0.125	8	16	32	32	8	1	32	32	0.5	Dél-Alföld	meat	young	5001-50000	Positive	Negative	Negative	Negative	Negative	Negative	Negative
Clostridium perfringens	turkey	cloaca	263/P/2022	4	8	2	1	0.25	1	2	1	8	16	1	32	32	0.125	Dél-Alföld	meat	young	5001-50000	Positive	Positive	Positive	Negative	Negative	Negative	Negative
Clostridium perfringens	turkey	cloaca	264/P/2022	1	4	16	4	64	64	16	4	32	64	4	32	32	32	Dél-Alföld	meat	young	5001-50000	Positive	Negative	Negative	Negative	Negative	Negative	Negative
Clostridium perfringens	turkey	cloaca	265/P/2022	0.25	0.5	4	8	2	64	16	16	32	64	4	32	32	4	Dél-Alföld	meat	young	5001-50000	Positive	Negative	Negative	Negative	Negative	Negative	Negative
Clostridium perfringens	turkey	cloaca	266/P/2022	0.5	1	8	8	64	64	8	32	32	64	4	32	32	32	Dél-Alföld	meat	young	5001-50000	Positive	Positive	Negative	Negative	Negative	Negative	Negative
Clostridium perfringens	turkey	cloaca	267/P/2022	0.5	1	2	8	2	64	4	32	32	16	2	32	32	4	Dél-Alföld	meat	young	5001-50000	Positive	Positive	Negative	Negative	Negative	Negative	Negative
Clostridium perfringens	turkey	cloaca	270/P/2022	0.25	2	16	8	64	64	16	32	32	64	2	32	32	32	Dél-Alföld	meat	young	5001-50000	Positive	Positive	Negative	Negative	Negative	Negative	Negative
Clostridium perfringens	turkey	cloaca	346/P/2022	2	2	4	8	64	64	16	32	32	64	1	32	32	32	Dél-Alföld	meat	young	50001-100000	Positive	Positive	Negative	Negative	Negative	Negative	Negative
Clostridium perfringens	turkey	cloaca	347/P/2022	0.5	0.125	2	8	0.125	0.5	16	1	0.06	0.125	0.5	0.125	0.06	0.06	Dél-Alföld	meat	young	50001-100000	Positive	Negative	Negative	Negative	Negative	Negative	Negative
Clostridium perfringens	turkey	cloaca	348/P/2022	1	2	0.5	8	0.125	2	8	4	8	0.125	1	0.125	0.06	2	Dél-Alföld	meat	young	50001-100000	Positive	Negative	Negative	Negative	Negative	Negative	Negative
Clostridium perfringens	turkey	cloaca	349/P/2022	2	2	0.5	8	0.125	2	8	4	8	0.125	2	0.125	0.06	2	Dél-Alföld	meat	young	50001-100000	Positive	Negative	Negative	Negative	Negative	Negative	Negative
Clostridium perfringens	turkey	cloaca	350/P/2022	1	2	2	8	64	64	16	32	32	64	1	16	32	32	Dél-Alföld	meat	young	50001-100000	Positive	Negative	Negative	Negative	Positive	Negative	Negative
Clostridium perfringens	turkey	cloaca	354/P/2022	1	2	4	8	64	64	16	32	32	64	1	32	32	32	Dél-Alföld	meat	young	50001-100000	Positive	Negative	Negative	Negative	Negative	Negative	Negative
Clostridium perfringens	turkey	cloaca	355/P/2022	1	2	0.25	8	0.125	1	4	2	2	0.125	1	2	2	0.5	Dél-Alföld	meat	young	50001-100000	Positive	Negative	Negative	Negative	Negative	Negative	Negative
Clostridium perfringens	turkey	cloaca	357/P/2022	32	32	16	8	64	64	16	32	32	64	32	32	32	32	Dél-Alföld	meat	young	50001-100000	Positive	Negative	Negative	Negative	Negative	Negative	Negative
Clostridium perfringens	turkey	cloaca	360/P/2022	1	2	2	16	0.25	4	16	32	4	8	0.5	32	32	0.25	Dél-Alföld	meat	young	50001-100000	Positive	Positive	Negative	Negative	Negative	Negative	Negative
Clostridium perfringens	turkey	cloaca	1036/P/2023	0.06	0.5	0.03	0.007	0.007	2	2	1	0.125	8	0.25	512	512	0.5	Dél-Dunántúl	meat	young	5001-50000	Positive	Negative	Negative	Negative	Positive	Negative	Negative
Clostridium perfringens	turkey	cloaca	1038/P/2023	0.125	0.06	0.5	0.007	1	512	1	1	1	512	0.25	512	512	512	Dél-Dunántúl	meat	young	5001-50000	Positive	Negative	Negative	Negative	Negative	Negative	Negative
Clostridium perfringens	turkey	cloaca	1040/P/2023	0.007	0.007	0.007	0.007	0.015	4	0.25	0.25	8	1	0.015	0.5	1	1	Dél-Dunántúl	meat	young	5001-50000	Positive	Negative	Negative	Negative	Negative	Negative	Negative
Clostridium perfringens	turkey	cloaca	1042/P/2023	1	0.5	1	0.03	1	512	1	1	1	512	0.25	512	512	512	Dél-Dunántúl	meat	young	5001-50000	Positive	Negative	Negative	Negative	Negative	Negative	Negative
Clostridium perfringens	turkey	cloaca	1044/P/2023	0.5	0.5	1	0.03	0.125	2	1	1	512	8	0.25	512	512	1	Dél-Dunántúl	meat	young	5001-50000	Positive	Negative	Negative	Negative	Negative	Negative	Negative
Clostridium perfringens	turkey	cloaca	1045/P/2023	0.5	0.5	1	0.03	0.125	2	1	1	4	4	0.25	512	512	1	Dél-Dunántúl	meat	young	5001-50000	Positive	Negative	Negative	Negative	Negative	Negative	Negative
Clostridium perfringens	turkey	cloaca	1046/P/2023	1	0.5	1	0.06	0.06	2	2	1	16	8	0.25	512	512	0.5	Dél-Dunántúl	meat	young	5001-50000	Positive	Positive	Negative	Negative	Positive	Negative	Negative
Clostridium perfringens	turkey	cloaca	1047/P/2023	1	0.5	1	0.06	0.25	2	1	1	1	8	0.5	512	512	1	Dél-Dunántúl	meat	young	5001-50000	Positive	Negative	Negative	Negative	Negative	Negative	Negative
Clostridium perfringens	turkey	cloaca	1049/P/2023	0.5	0.5	1	0.06	0.25	2	1	1	1	256	0.25	512	512	1	Dél-Dunántúl	meat	young	5001-50000	Positive	Negative	Negative	Negative	Negative	Negative	Negative
Clostridium perfringens	turkey	cloaca	1066/P/2023	0.03	0.007	0.25	0.06	1024	1024	0.25	0.007	256	1024	1	256	512	512	Dél-Dunántúl	meat	young	50001-100000	Positive	Positive	Negative	Negative	Negative	Negative	Negative
Clostridium perfringens	turkey	cloaca	1069/P/2023	0.007	0.007	1	0.125	0.015	0.5	0.5	1	16	8	0.015	0.25	0.5	0.5	Dél-Dunántúl	meat	young	50001-100000	Positive	Negative	Negative	Negative	Positive	Negative	Negative
Clostridium perfringens	turkey	cloaca	1070/P/2023	0.5	0.5	1	0.125	0.125	0.5	4	1	16	8	0.5	512	512	0.5	Dél-Dunántúl	meat	young	50001-100000	Positive	Negative	Negative	Negative	Negative	Negative	Negative
Clostridium perfringens	turkey	cloaca	1071/P/2023	0.06	0.03	1	0.125	1024	1024	1	1	1024	1024	2	512	512	512	Dél-Dunántúl	meat	young	50001-100000	Positive	Positive	Negative	Negative	Negative	Negative	Negative
Clostridium perfringens	turkey	cloaca	1072/P/2023	1	1	1	0.125	4	2	1	1	512	8	8	512	512	8	Dél-Dunántúl	meat	young	50001-100000	Positive	Negative	Negative	Negative	Negative	Negative	Negative
Clostridium perfringens	turkey	cloaca	1073/P/2023	0.25	0.015	1	0.125	1024	512	0.5	0.015	256	1024	2	256	512	512	Dél-Dunántúl	meat	young	50001-100000	Positive	Negative	Negative	Negative	Negative	Negative	Negative
Clostridium perfringens	turkey	cloaca	1074/P/2023	0.06	0.125	32	0.125	1	1	0.5	1	4	16	0.5	64	512	0.25	Dél-Dunántúl	meat	young	50001-100000	Positive	Negative	Negative	Negative	Negative	Negative	Negative
Clostridium perfringens	turkey	cloaca	1075/P/2023	0.015	0.015	2	0.25	2	2	0.125	0.5	4	2	0.5	1	1	0.125	Dél-Dunántúl	meat	young	50001-100000	Positive	Negative	Negative	Negative	Negative	Negative	Negative
Clostridium perfringens	turkey	cloaca	1076/P/2023	4	4	0.015	0.5	512	512	0.125	256	256	256	32	256	512	256	Dél-Dunántúl	meat	young	50001-100000	Positive	Negative	Negative	Negative	Negative	Negative	Negative
Clostridium perfringens	turkey	cloaca	1079/P/2023	0.015	0.03	4	0.5	2	2	0.25	0.5	8	2	0.03	1	1	0.125	Dél-Dunántúl	meat	young	50001-100000	Positive	Negative	Negative	Negative	Positive	Negative	Negative
Clostridium perfringens	turkey	cloaca	1080/P/2023	0.25	0.5	16	0.5	4	1	0.5	1	32	16	0.5	64	512	0.25	Dél-Dunántúl	meat	young	50001-100000	Positive	Negative	Negative	Negative	Negative	Negative	Negative
Clostridium perfringens	turkey	cloaca	1096/P/2023	0.03	0.015	0.25	0.5	2	0.5	0.125	0.25	16	2	0.125	1	1	0.03	Dél-Dunántúl	meat	young	5001-50000	Positive	Negative	Negative	Negative	Negative	Negative	Negative
Clostridium perfringens	turkey	cloaca	1097/P/2023	2	0.25	256	1	1024	1024	1	1	512	1024	1	256	512	1024	Dél-Dunántúl	meat	young	5001-50000	Positive	Negative	Negative	Negative	Negative	Negative	Negative
Clostridium perfringens	turkey	cloaca	1100/P/2023	0.5	0.5	32	1	4	64	8	1	256	32	1	256	512	32	Dél-Dunántúl	meat	young	5001-50000	Positive	Negative	Negative	Negative	Negative	Negative	Negative
Clostridium perfringens	turkey	cloaca	1104/P/2023	0.5	0.25	1	1	1024	1024	1	1	512	1024	1	256	512	512	Dél-Dunántúl	meat	young	5001-50000	Positive	Negative	Negative	Negative	Negative	Negative	Negative
Clostridium perfringens	turkey	cloaca	1106/P/2023	0.25	0.5	256	8	1	16	4	1	16	16	2	512	512	8	Dél-Dunántúl	meat	young	5001-50000	Positive	Negative	Negative	Negative	Negative	Negative	Negative
Clostridium perfringens	turkey	cloaca	1107/P/2023	0.06	0.125	32	8	16	128	2	2	4	16	2	128	1024	64	Dél-Dunántúl	meat	young	5001-50000	Positive	Negative	Negative	Negative	Negative	Negative	Negative
Clostridium perfringens	turkey	cloaca	1110/P/2023	0.25	0.5	64	8	16	128	4	2	32	32	2	64	1024	128	Dél-Dunántúl	meat	young	5001-50000	Positive	Negative	Negative	Negative	Negative	Negative	Negative
Clostridium perfringens	turkey	cloaca	14/P/2022	0.06	0.06	0.03	0.03	0.125	0.25	16	0.25	4	1	0.06	0.5	0.125	0.06	Észak-Alföld	meat	young	5001-50000	Positive	Negative	Negative	Negative	Negative	Negative	Negative
Clostridium perfringens	turkey	cloaca	166/P/2022	0.25	0.5	0.125	0.03	0.125	32	16	32	32	4	0.25	32	32	0.125	Észak-Alföld	meat	young	5001-50000	Positive	Negative	Negative	Negative	Negative	Negative	Negative
Clostridium perfringens	turkey	cloaca	167/P/2022	0.06	0.25	0.06	0.125	0.125	4	0.25	0.5	2	1	1	0.5	0.25	0.25	Észak-Alföld	meat	young	5001-50000	Positive	Positive	Negative	Negative	Positive	Negative	Positive
Clostridium perfringens	turkey	cloaca	168/P/2022	0.06	0.06	0.125	0.25	0.125	16	2	0.125	16	16	0.25	1	0.25	0.5	Észak-Alföld	meat	young	5001-50000	Positive	Negative	Negative	Negative	Negative	Negative	Negative
Clostridium perfringens	turkey	cloaca	169/P/2022	2	2	0.125	0.25	0.125	2	2	0.5	8	0.5	2	0.5	0.125	0.06	Észak-Alföld	meat	young	5001-50000	Positive	Negative	Negative	Negative	Negative	Negative	Negative
Clostridium perfringens	turkey	cloaca	171/P/2022	32	32	4	0.5	0.5	8	16	32	32	16	16	32	32	0.25	Észak-Alföld	meat	young	5001-50000	Positive	Negative	Negative	Negative	Negative	Negative	Negative
Clostridium perfringens	turkey	cloaca	172/P/2022	2	0.06	0.125	2	0.125	2	16	1	8	0.125	2	1	0.125	2	Észak-Alföld	meat	young	5001-50000	Positive	Negative	Negative	Negative	Negative	Negative	Negative
Clostridium perfringens	turkey	cloaca	173/P/2022	0.125	0.25	2	2	1	16	2	1	4	32	0.125	0.5	256	2	Észak-Alföld	meat	young	5001-50000	Positive	Positive	Positive	Negative	Positive	Negative	Positive
Clostridium perfringens	turkey	cloaca	175/P/2022	0.125	0.125	1	2	1	32	2	0.5	0.125	32	0.125	2	128	2	Észak-Alföld	meat	young	5001-50000	Positive	Negative	Negative	Negative	Positive	Negative	Negative
Clostridium perfringens	turkey	cloaca	176/P/2022	0.125	0.125	1	2	1	32	2	0.5	4	32	1	2	256	2	Észak-Alföld	meat	young	5001-50000	Positive	Negative	Negative	Negative	Negative	Negative	Negative
Clostridium perfringens	turkey	cloaca	178/P/2022	0.125	0.25	2	2	2	16	2	1	8	32	0.25	1	256	2	Észak-Alföld	meat	young	5001-50000	Positive	Positive	Negative	Negative	Positive	Negative	Negative
Clostridium perfringens	turkey	cloaca	180/P/2022	0.125	0.06	1	2	2	16	2	0.5	0.125	32	0.25	2	256	2	Észak-Alföld	meat	young	5001-50000	Positive	Negative	Negative	Negative	Negative	Negative	Negative
Clostridium perfringens	turkey	cloaca	857/P/2022	0.25	0.5	4	8	1	64	8	0.125	16	16	4	32	32	2	Észak-Alföld	breeding	adult	5001-50000	Positive	Negative	Negative	Negative	Negative	Negative	Negative
Clostridium perfringens	turkey	cloaca	862/P/2022	32	32	8	8	2	64	16	32	32	16	8	32	32	2	Észak-Alföld	breeding	adult	5001-50000	Positive	Negative	Negative	Negative	Negative	Negative	Negative
Clostridium perfringens	turkey	cloaca	866/P/2022	32	32	16	8	0.125	8	16	32	32	4	32	32	32	0.25	Észak-Alföld	breeding	adult	5001-50000	Positive	Negative	Negative	Negative	Negative	Negative	Negative
Clostridium perfringens	turkey	cloaca	867/P/2022	1	1	8	8	0.125	64	2	32	2	64	4	32	32	16	Észak-Alföld	breeding	adult	5001-50000	Positive	Negative	Negative	Negative	Negative	Negative	Negative
Clostridium perfringens	turkey	cloaca	870/P/2022	32	16	8	8	0.25	4	16	32	32	4	16	32	32	0.125	Észak-Alföld	breeding	adult	5001-50000	Positive	Negative	Negative	Negative	Negative	Negative	Negative
Clostridium perfringens	turkey	cloaca	587/P/2022	0.25	0.5	4	0.06	1	32	16	8	32	32	0.25	32	32	16	Észak-Magyarország	breeding	adult	5001-50000	Positive	Negative	Negative	Negative	Negative	Negative	Negative
Clostridium perfringens	turkey	cloaca	620/P/2022	2	4	2	0.25	0.5	0.5	16	32	32	8	0.5	32	32	0.06	Észak-Magyarország	breeding	adult	5001-50000	Positive	Negative	Negative	Negative	Negative	Negative	Negative
Clostridium perfringens	turkey	cloaca	621/P/2022	2	4	4	0.25	0.5	0.5	16	32	4	8	0.5	32	32	0.06	Észak-Magyarország	breeding	adult	5001-50000	Positive	Negative	Negative	Negative	Negative	Negative	Negative
Clostridium perfringens	turkey	cloaca	626/P/2022	0.25	1	16	2	2	32	8	8	32	32	0.5	32	32	16	Észak-Magyarország	breeding	adult	5001-50000	Positive	Negative	Negative	Negative	Negative	Negative	Negative
Clostridium perfringens	turkey	cloaca	628/P/2022	0.5	0.25	1	2	2	8	2	512	32	8	0.5	2	256	2	Észak-Magyarország	breeding	adult	5001-50000	Positive	Negative	Negative	Negative	Negative	Negative	Negative
Clostridium perfringens	turkey	cloaca	888/P/2022	0.5	0.25	256	2	1	32	8	2	32	32	0.5	2	256	8	Észak-Magyarország	breeding	adult	5001-50000	Positive	Negative	Negative	Negative	Negative	Negative	Negative
Clostridium perfringens	turkey	cloaca	893/P/2022	0.5	0.5	32	2	1	64	4	512	16	16	0.5	2	256	4	Észak-Magyarország	breeding	adult	5001-50000	Positive	Negative	Negative	Negative	Negative	Negative	Negative
Clostridium perfringens	turkey	cloaca	894/P/2022	0.5	0.5	1	2	1	16	2	512	16	32	0.5	2	256	2	Észak-Magyarország	breeding	adult	5001-50000	Positive	Negative	Negative	Negative	Negative	Negative	Negative
Clostridium perfringens	turkey	cloaca	895/P/2022	0.125	0.125	1	2	2	32	2	0.5	0.125	32	0.25	2	256	4	Észak-Magyarország	breeding	adult	5001-50000	Positive	Negative	Negative	Negative	Negative	Negative	Negative
Clostridium perfringens	turkey	cloaca	895/P/2022	0.5	0.5	256	2	1	64	4	4	128	16	2	1	256	32	Észak-Magyarország	breeding	adult	5001-50000	Positive	Negative	Negative	Negative	Negative	Negative	Negative
Clostridium perfringens	turkey	cloaca	898/P/2022	0.5	0.5	128	2	1	64	8	512	16	32	0.5	2	256	8	Észak-Magyarország	breeding	adult	5001-50000	Positive	Negative	Negative	Negative	Negative	Negative	Negative
Clostridium perfringens	turkey	cloaca	900/P/2022	1	1	16	4	1	64	4	8	32	32	2	32	32	32	Észak-Magyarország	breeding	adult	5001-50000	Positive	Negative	Negative	Negative	Negative	Negative	Negative
Clostridium perfringens	turkey	cloaca	470/P/2022	0.003	0.015	0.003	0.015	0.03	0.5	0.25	0.125	4	0.5	0.015	0.5	0.5	0.007	Közép-Dunántúl	meat	young	50001-100000	Positive	Negative	Negative	Negative	Negative	Negative	Negative
Clostridium perfringens	turkey	cloaca	471/P/2022	0.003	0.003	0.0015	0.015	0.06	0.5	0.25	0.125	4	2	0.03	1	0.5	0.003	Közép-Dunántúl	meat	young	50001-100000	Positive	Positive	Negative	Negative	Negative	Negative	Negative
Clostridium perfringens	turkey	cloaca	472/P/2022	0.003	0.015	0.003	0.03	0.03	2	0.5	0.125	4	1	0.125	2	0.5	0.06	Közép-Dunántúl	meat	young	50001-100000	Positive	Negative	Negative	Negative	Negative	Negative	Negative
Clostridium perfringens	turkey	cloaca	473/P/2022	0.003	0.007	0.007	0.03	0.03	8	0.25	0.125	16	0.5	0.03	1	0.5	0.5	Közép-Dunántúl	meat	young	50001-100000	Positive	Negative	Negative	Negative	Negative	Negative	Negative
Clostridium perfringens	turkey	cloaca	474/P/2022	0.007	0.007	0.0015	0.03	0.06	2	0.5	0.125	0.03	1	0.25	1	0.5	0.125	Közép-Dunántúl	meat	young	50001-100000	Positive	Negative	Negative	Negative	Negative	Negative	Negative
Clostridium perfringens	turkey	cloaca	476/P/2022	0.015	0.015	0.03	0.03	0.06	2	0.5	0.125	0.03	1	0.25	2	0.5	0.03	Közép-Dunántúl	meat	young	50001-100000	Positive	Negative	Negative	Negative	Negative	Negative	Negative
Clostridium perfringens	turkey	cloaca	477/P/2022	0.015	0.007	0.015	0.03	0.06	2	0.5	0.125	0.03	1	0.125	2	1	0.03	Közép-Dunántúl	meat	young	50001-100000	Positive	Positive	Negative	Negative	Negative	Negative	Negative
Clostridium perfringens	turkey	cloaca	478/P/2022	0.25	1	0.06	0.03	0.125	0.125	1	16	0.5	2	0.5	32	32	0.06	Közép-Dunántúl	meat	young	50001-100000	Positive	Negative	Negative	Negative	Negative	Negative	Negative
Clostridium perfringens	turkey	cloaca	479/P/2022	0.007	0.015	0.007	0.06	0.03	4	0.25	0.125	8	1	0.125	0.5	0.5	0.125	Közép-Dunántúl	meat	young	50001-100000	Positive	Negative	Negative	Negative	Negative	Negative	Negative
Clostridium perfringens	turkey	cloaca	480/P/2022	2	4	8	0.125	0.25	1	8	32	4	8	0.5	32	32	0.06	Közép-Dunántúl	meat	young	50001-100000	Positive	Negative	Negative	Negative	Negative	Negative	Negative
Clostridium perfringens	turkey	cloaca	738/P/2022	0.125	0.125	1	2	1	64	2	0.5	0.125	32	0.5	1	256	2	Közép-Dunántúl	meat	young	5001-50000	Positive	Positive	Positive	Negative	Positive	Negative	Negative
Clostridium perfringens	turkey	cloaca	744/P/2022	0.03	0.125	1	2	1	64	2	0.5	0.125	32	1	0.5	128	2	Közép-Dunántúl	meat	young	5001-50000	Positive	Positive	Negative	Negative	Negative	Negative	Negative
Clostridium perfringens	turkey	cloaca	745/P/2022	0.5	1	16	2	64	64	2	32	32	64	4	32	32	32	Közép-Dunántúl	meat	young	5001-50000	Positive	Negative	Negative	Negative	Negative	Negative	Negative
Clostridium perfringens	turkey	cloaca	746/P/2022	32	32	16	16	64	64	16	32	32	64	32	32	32	32	Közép-Dunántúl	meat	young	5001-50000	Positive	Positive	Negative	Negative	Negative	Negative	Negative
Clostridium perfringens	turkey	cloaca	748/P/2022	32	2	16	16	64	64	1	32	32	64	8	32	32	32	Közép-Dunántúl	meat	young	5001-50000	Positive	Negative	Negative	Negative	Negative	Negative	Negative
Clostridium perfringens	turkey	cloaca	1246/T/2023	0.125	0.06	1	0.0007	0.125	0.007	2	1	8	0.003	1	0.015	2	0.007	Közép-Magyarország	breeding	adult	5001-50000	Positive	Positive	Negative	Negative	Negative	Negative	Negative
Clostridium perfringens	turkey	cloaca	1248/T/2023	0.125	0.125	0.25	0.0007	0.125	0.007	0.5	512	4	2	128	0.5	8	0.007	Közép-Magyarország	breeding	adult	5001-50000	Positive	Negative	Negative	Negative	Negative	Negative	Negative
Clostridium perfringens	turkey	cloaca	1249/T/2023	0.5	0.06	2	0.0007	0.25	2	0.5	512	4	0.015	256	128	8	0.007	Közép-Magyarország	breeding	adult	5001-50000	Positive	Negative	Negative	Negative	Negative	Negative	Negative
Clostridium perfringens	turkey	cloaca	1250/T/2023	0.125	0.125	0.25	0.0007	0.125	4	1	256	4	0.25	256	0.5	8	0.007	Közép-Magyarország	breeding	adult	5001-50000	Positive	Positive	Negative	Negative	Positive	Negative	Negative
Clostridium perfringens	turkey	cloaca	1251/T/2023	0.015	0.007	0.007	0.015	0.03	32	0.125	0.125	1	1	1	0.25	32	0.007	Közép-Magyarország	breeding	adult	5001-50000	Positive	Positive	Negative	Negative	Negative	Negative	Negative
Clostridium perfringens	turkey	cloaca	1253/T/2023	0.25	0.125	0.25	0.015	0.125	2	2	512	8	0.25	1	0.25	16	0.007	Közép-Magyarország	breeding	adult	5001-50000	Positive	Negative	Negative	Negative	Negative	Negative	Negative
Clostridium perfringens	turkey	cloaca	1254/T/2023	0.25	0.125	2	0.03	0.125	2	4	256	0.5	0.25	0.007	0.03	16	0.007	Közép-Magyarország	breeding	adult	5001-50000	Positive	Negative	Negative	Negative	Negative	Negative	Negative
Clostridium perfringens	turkey	cloaca	1255/T/2023	0.25	0.06	0.25	0.03	0.06	2	1	512	0.06	0.06	1	128	2	0.007	Közép-Magyarország	breeding	adult	5001-50000	Positive	Positive	Negative	Negative	Positive	Negative	Negative
Clostridium perfringens	turkey	cloaca	1257/T/2023	0.25	0.06	0.03	0.03	0.06	2	0.25	0.125	2	0.06	1	0.25	2	0.007	Közép-Magyarország	breeding	adult	5001-50000	Positive	Positive	Negative	Negative	Positive	Negative	Negative
Clostridium perfringens	turkey	cloaca	1258/T/2023	0.015	0.007	0.007	0.03	0.007	2	0.125	0.125	0.06	0.03	1	0.25	16	0.007	Közép-Magyarország	breeding	adult	5001-50000	Positive	Positive	Negative	Negative	Positive	Negative	Negative
Clostridium perfringens	turkey	cloaca	1276/T/2023	0.0007	0.0007	0.0007	0.03	0.125	0.007	0.5	512	4	0.25	1	0.5	0.007	2	Közép-Magyarország	breeding	adult	5001-50000	Positive	Negative	Negative	Negative	Negative	Negative	Negative
Clostridium perfringens	turkey	cloaca	1277/T/2023	0.03	0.03	0.03	0.06	0.125	2	0.125	0.125	0.06	0.125	2	0.5	8	0.007	Közép-Magyarország	breeding	adult	5001-50000	Positive	Positive	Negative	Negative	Positive	Negative	Negative
Clostridium perfringens	turkey	cloaca	1282/T/2023	0.015	0.007	0.03	0.125	0.015	2	0.015	0.06	4	0.125	1	0.25	16	0.007	Közép-Magyarország	breeding	adult	5001-50000	Positive	Positive	Negative	Negative	Negative	Negative	Negative
Clostridium perfringens	turkey	cloaca	1285/T/2023	0.125	0.125	16	0.125	0.5	16	2	2	4	0.25	512	256	16	16	Közép-Magyarország	breeding	adult	5001-50000	Positive	Positive	Negative	Negative	Negative	Negative	Negative
Clostridium perfringens	turkey	cloaca	1286/T/2023	0.015	0.015	0.03	0.125	0.06	2	0.25	0.125	1	0.0007	1	0.5	16	0.007	Közép-Magyarország	breeding	adult	5001-50000	Positive	Positive	Positive	Negative	Positive	Negative	Negative
Clostridium perfringens	turkey	cloaca	1287/T/2023	0.125	0.06	0.06	0.125	0.007	2	0.25	0.125	1	0.001	1	0.5	2	0.007	Közép-Magyarország	breeding	adult	5001-50000	Positive	Negative	Negative	Negative	Positive	Negative	Negative
Clostridium perfringens	turkey	cloaca	1288/T/2023	0.125	0.125	8	0.25	1	16	8	1	256	0.5	512	128	32	16	Közép-Magyarország	breeding	adult	5001-50000	Positive	Positive	Negative	Negative	Negative	Negative	Negative
Clostridium perfringens	turkey	cloaca	1289/T/2023	0.125	0.06	128	0.5	1	32	1	0.5	512	1	512	32	8	16	Közép-Magyarország	breeding	adult	5001-50000	Positive	Negative	Negative	Negative	Negative	Negative	Negative
Clostridium perfringens	turkey	cloaca	1290/T/2023	0.125	0.125	4	0.5	0.5	32	1	512	256	0.03	256	32	32	8	Közép-Magyarország	breeding	adult	5001-50000	Positive	Negative	Negative	Negative	Negative	Negative	Negative
Clostridium perfringens	turkey	cloaca	497/P/2022	0.003	0.015	0.0015	0.015	0.03	0.5	0.25	0.25	4	0.5	0.03	2	1	0.015	Nyugat-Dunántúl	meat	young	5001-50000	Positive	Negative	Negative	Negative	Negative	Negative	Negative
Clostridium perfringens	turkey	cloaca	499/P/2022	0.007	0.0015	0.0015	0.03	0.03	0.5	0.5	0.125	4	0.5	0.03	2	1	0.007	Nyugat-Dunántúl	meat	young	5001-50000	Positive	Negative	Negative	Negative	Negative	Negative	Negative
Clostridium perfringens	turkey	cloaca	500/P/2022	4	0.25	0.03	0.03	0.125	0.5	0.25	0.25	16	2	0.06	2	1	0.06	Nyugat-Dunántúl	meat	young	5001-50000	Positive	Negative	Negative	Negative	Negative	Negative	Negative
Clostridium perfringens	turkey	cloaca	504/P/2022	0.03	0.03	0.125	0.06	0.06	2	0.5	0.125	8	8	0.25	2	1	0.125	Nyugat-Dunántúl	meat	young	5001-50000	Positive	Negative	Negative	Negative	Negative	Negative	Negative
Clostridium perfringens	turkey	cloaca	506/P/2022	32	0.5	0.25	0.06	8	64	1	8	1	16	8	0.125	0.125	32	Nyugat-Dunántúl	meat	young	5001-50000	Positive	Negative	Negative	Negative	Negative	Negative	Negative
Clostridium perfringens	turkey	cloaca	556/P/2022	0.007	0.03	0.125	0.125	0.03	2	0.5	0.125	8	1	0.25	2	1	0.25	Nyugat-Dunántúl	meat	young	5001-50000	Positive	Negative	Negative	Negative	Negative	Negative	Negative
Clostridium perfringens	turkey	cloaca	557/P/2022	0.015	0.03	0.06	0.125	0.03	2	0.5	0.125	8	1	0.25	2	1	0.25	Nyugat-Dunántúl	meat	young	5001-50000	Positive	Negative	Negative	Negative	Negative	Negative	Negative
Clostridium perfringens	turkey	cloaca	558/P/2022	0.125	0.25	0.5	0.5	1	64	1	1	32	64	4	32	32	32	Nyugat-Dunántúl	meat	young	5001-50000	Positive	Negative	Negative	Negative	Negative	Negative	Negative
Clostridium perfringens	turkey	cloaca	559/P/2022	2	0.5	0.5	0.5	2	64	1	1	32	32	1	32	32	32	Nyugat-Dunántúl	meat	young	5001-50000	Positive	Negative	Negative	Negative	Negative	Negative	Negative
Clostridium perfringens	turkey	cloaca	560/P/2022	32	16	0.5	0.5	64	64	1	32	32	64	32	0.06	32	32	Nyugat-Dunántúl	meat	young	5001-50000	Positive	Negative	Negative	Negative	Negative	Negative	Negative
Clostridium perfringens	turkey	cloaca	562/P/2022	0.125	0.25	0.5	0.5	2	64	1	1	32	64	2	32	32	32	Nyugat-Dunántúl	meat	young	5001-50000	Positive	Negative	Negative	Negative	Negative	Negative	Negative
Clostridium perfringens	turkey	cloaca	563/P/2022	32	0.125	0.5	0.5	8	64	1	16	1	16	8	32	32	32	Nyugat-Dunántúl	meat	young	5001-50000	Positive	Negative	Negative	Negative	Negative	Negative	Negative
Clostridium perfringens	turkey	cloaca	564/P/2022	32	16	0.5	1	64	64	1	32	32	64	32	32	32	32	Nyugat-Dunántúl	meat	young	5001-50000	Positive	Negative	Negative	Negative	Negative	Negative	Negative
Clostridium perfringens	turkey	cloaca	565/P/2022	0.25	0.25	0.5	1	2	64	1	1	32	64	2	32	32	32	Nyugat-Dunántúl	meat	young	5001-50000	Positive	Negative	Negative	Negative	Negative	Negative	Negative
Clostridium perfringens	turkey	cloaca	566/P/2022	32	8	0.25	1	64	64	0.25	32	32	64	32	32	32	32	Nyugat-Dunántúl	meat	young	5001-50000	Positive	Negative	Negative	Negative	Negative	Negative	Negative
Clostridium perfringens	turkey	cloaca	567/P/2022	2	0.5	0.5	1	2	64	1	2	32	32	2	32	32	32	Nyugat-Dunántúl	meat	young	5001-50000	Positive	Negative	Negative	Negative	Negative	Negative	Negative
Clostridium perfringens	turkey	cloaca	568/P/2022	2	2	16	1	64	64	16	32	32	64	4	32	32	32	Nyugat-Dunántúl	meat	young	5001-50000	Positive	Negative	Negative	Negative	Negative	Negative	Negative
Clostridium perfringens	turkey	cloaca	569/P/2022	0.5	1	16	2	1	64	1	8	32	16	2	32	32	32	Nyugat-Dunántúl	meat	young	5001-50000	Positive	Negative	Negative	Negative	Negative	Negative	Negative
Clostridium perfringens	turkey	cloaca	570/P/2022	0.25	0.25	64	4	4	1024	8	1	128	64	2	1024	1024	128	Nyugat-Dunántúl	meat	young	5001-50000	Positive	Negative	Negative	Negative	Negative	Negative	Negative
Clostridium perfringens	turkey	cloaca	650/P/2022	32	32	1	8	64	64	16	32	32	64	32	32	32	32	Nyugat-Dunántúl	meat	young	5001-50000	Positive	Negative	Negative	Negative	Negative	Negative	Negative
Clostridium perfringens	turkey	cloaca	651/P/2022	32	32	16	16	64	64	16	32	32	64	32	32	32	32	Nyugat-Dunántúl	meat	young	5001-50000	Positive	Negative	Negative	Negative	Negative	Negative	Negative
Clostridium perfringens	turkey	cloaca	654/P/2022	32	32	16	16	64	64	16	1	32	64	32	32	32	32	Nyugat-Dunántúl	meat	young	5001-50000	Positive	Negative	Negative	Negative	Negative	Negative	Negative
Clostridium perfringens	turkey	cloaca	655/P/2022	32	32	16	16	64	64	16	1	32	64	32	32	32	32	Nyugat-Dunántúl	meat	young	5001-50000	Positive	Negative	Negative	Negative	Negative	Negative	Negative
Clostridium perfringens	turkey	cloaca	657/P/2022	32	32	16	16	64	64	16	2	32	64	32	32	32	32	Nyugat-Dunántúl	meat	young	5001-50000	Positive	Negative	Negative	Negative	Negative	Negative	Negative
Clostridium perfringens	turkey	cloaca	658/P/2022	32	32	16	16	64	64	16	1	32	64	32	32	32	32	Nyugat-Dunántúl	meat	young	5001-50000	Positive	Negative	Negative	Negative	Negative	Negative	Negative
